# Supplementary material for: Association Between Statin Use and Psoriasis in Patients with Dyslipidemia: A Korean National Health Screening Cohort Study
Source: J Clin Med. 2024 Dec 27;14(1):91. doi: 10.3390/jcm14010091 (PMC11721600; doi:10.3390/jcm14010091)
Supplement: Supplementary file 1 [file jcm-14-00091-s001.zip]

Archive with 1 entries (1 files):
- jcm-3271089-supplementary.pdf
